# Supplementary material for: Targets and Effects of Common Biocompounds of Hibiscus sabdariffa (Delphinidin-3-Sambubiosid, Quercetin, and Hibiscus Acid) in Different Pathways of Human Cells According to a Bioinformatic Assay
Source: Nutrients. 2024 Feb 19;16(4):566. doi: 10.3390/nu16040566 (PMC10893457; doi:10.3390/nu16040566)
Supplement: Supplementary file 1 [file nutrients-16-00566-s001.zip]

Archive with 1 entries (1 files):
- nutrients-2773844-supplementary.pdf
